# Supplementary material for: Integration of Untargeted Metabolomics, Network Pharmacology, Single-Cell RNA Sequencing, and Molecular Dynamics Simulation Reveals GOT1, CYP1A2, and CA2 as Potential Targets of Huang Qin Decoction Preventing Colorectal Cancer Liver Metastasis
Source: Pharmaceuticals (Basel). 2025 Jul 17;18(7):1052. doi: 10.3390/ph18071052 (PMC12299530; doi:10.3390/ph18071052)
Supplement: Supplementary file 1 [file pharmaceuticals-18-01052-s001.zip]

Archive with 1 entries (1 files):
- pharmaceuticals-3740605-supplementary.pdf
